# Supplementary material for: Perception of Ticks and Tick-Borne Diseases Worldwide
Source: Pathogens. 2023 Oct 19;12(10):1258. doi: 10.3390/pathogens12101258 (PMC10610181; doi:10.3390/pathogens12101258)
Supplement: Supplementary file 1 [file pathogens-12-01258-s001.zip]

Archive with 1 entries (1 files):
- pathogens-2672993-supplementary.pdf
